# Supplementary material for: Benzophenone Derivatives with Histamine H3 Receptor Affinity and Cholinesterase Inhibitory Potency as Multitarget-Directed Ligands for Possible Therapy of Alzheimer’s Disease
Source: Molecules. 2022 Dec 28;28(1):238. doi: 10.3390/molecules28010238 (PMC9822066; doi:10.3390/molecules28010238)
Supplement: Supplementary file 1 [file molecules-28-00238-s001.zip]

Archive with 1 entries (1 files):
- molecules-2085369-supplementary.pdf
